# Supplementary material for: Lung Injury in COVID-19 Has Pulmonary Edema as an Important Component and Treatment with Furosemide and Negative Fluid Balance (NEGBAL) Decreases Mortality
Source: J Clin Med. 2023 Feb 15;12(4):1542. doi: 10.3390/jcm12041542 (PMC9966668; doi:10.3390/jcm12041542)
Supplement: Supplementary file 1 [file jcm-12-01542-s001.zip]

Archive with 2 entries (2 files):
- Santos JLF et al. Supplement 1.pdf
- Santos JLF et al. Supplement 2.pdf
